# Supplementary material for: Cross-modal motion aftereffects transfer between vision and touch in early deaf adults
Source: Sci Rep. 2021 Feb 23;11:4395. doi: 10.1038/s41598-021-83960-0 (PMC7902672; doi:10.1038/s41598-021-83960-0)
Supplement: Supplementary file 1 — Supplementary Information [file 41598_2021_83960_MOESM1_ESM.xlsx]

## Sheet: VtoT_ada
	Up	Down
deaf	13.3636	-3
	-0.181818	-3.35294
	2.88889	4.66667
	-18.75	-6
	-5.66667	-2.6
	-16.25	14.7143
	-12.8462	-3.4
	-1.14286	5.2
	-0.923077	-8.05882
	2.6	-1.95238
hearing	-7.22222	-15
	7.85714	-11.8
	-1.16667	-5.28571
	11.2222	-4.14286
	2.81818	-0.666667
	-0.916667	-6.52941
	-2.88235	-3.58824
	6.44444	-11.2353
	12.0588	-0.904762
	-5.70588	-21.1176
ratio:VT zscore/TV zscore
	up	down
deaf	-11.547	0.240594
	29.6031	-2.30365
	0.92331	-0.455223
	1.40291	-10.561
	-0.203643	-0.298747
	-1.99607	3.26121
	9.08541	-0.362367
	-1.05484	1.75593
	-0.137331	2.98111
	0.501307	1.85577
hearing	-54.5159	-1.55471
	0.374563	-6.42784
	7.92638	-0.157981
	1.04458	3.33277
	-0.109469	1.46108
	-7.61889	0.345403
	3.09303	1.21468
	-0.738855	2.93073
	-2.38619	3.49485
	1.12301	4.5831

## Sheet: zscore
deaf
Vtup	Tvup	Vtdown	Tvdown
1.73219	-0.150012	-0.389753	-1.61996
0.356401	0.0120393	-0.442223	0.191966
0.668288	0.723796	0.750014	-1.64757
-1.52954	-1.09026	-0.835748	0.0791353
-0.200685	0.985471	-0.330286	1.10557
-1.27561	0.639063	2.24374	0.688011
-0.929892	-0.10235	-0.449219	1.23968
0.25879	-0.245337	0.829302	0.472288
0.281113	-2.04697	-1.14182	-0.383019
0.638946	1.27456	-0.234008	-0.126098
hearing
-1.37507	0.0252233	-1.05392	0.677892
0.813819	2.17272	-0.57026	0.0887173
-0.496058	-0.0625832	0.41434	-2.62271
1.30229	1.24671	0.587077	0.176153
0.0823741	-0.752491	1.11248	0.76141
-0.459768	0.0603458	0.226361	0.655355
-0.745103	-0.240898	0.670905	0.55233
0.608754	-0.823916	-0.484908	-0.165456
1.42373	-0.596653	1.0765	0.308024
-1.15496	-1.02845	-1.97857	-0.431711

## Sheet: TtoT_ada
	Up	Down
deaf	21.75	-18
	5.88889	-7.23529
	0.4	-8.5
	11.7	-16.1667
	-3.5	-13.625
	-1.25	-8.05882
	14.3846	-17.9231
	13	-21.5455
	8.11111	-3.85714
	6.88889	-3.47059
hearing	10.4444	-27.4444
	11.2	-35
	2.88889	-26.8571
	8.66667	-13.3529
	6.57895	4.73333
	-0.176471	-8.63636
	0.529412	-2.89474
	5.33333	-2.89474
	9.44444	-21.875
	1.88889	-14.8333

## Sheet: VtoV_ada
	Up	Down
deaf	9.38462	-35
	17.5556	-20.4
	19.0667	-18.6316
	22.4444	-21.75
	18.4444	1.76471
	61.6667	-20.2857
	6.84211	-23.6667
	26	-27.0667
	21.1111	-28.5714
	7.33333	-1.40741
hearing	12	-12.5882
	36.9091	1.33333
	3.88235	-35.6471
	10.8889	-26.7059
	20.2222	5.5
	4	-12.5263
	25.6364	-20.1333
	8.66667	-12.8235
	23.1111	-17.2941
	9.5	-15.6471

## Sheet: TtoV_ada
	up	down
deaf	4.75	-18.9412
	5.6	-3.5
	9.33333	-19.1765
	-0.181818	-4.46154
	10.7059	4.28571
	8.88889	0.727273
	5	5.42857
	4.25	-1.11111
	-5.2	-8.4
	12.2222	-6.21053
hearing	4.90909	-4
	27.1429	-9.80952
	4	-36.5455
	17.5556	-8.94737
	-3.14286	-3.17647
	5.27273	-4.22222
	2.15385	-5.2381
	-3.88235	-12.3158
	-1.52941	-7.64706
	-6	-14.9412

## Sheet: 2down1up thresh
tactile			vision
deaf	hearing		deaf	hearing
18.1852	15.4697		19.2929	5.44242
10.7922	16.6182		7.80471	7.21414
10.4747	8.67677		5.44242	17.1636
14.1848	15.0781		4.38384	12.0815
10.5545	15.6667		10.6667	28.202
6.33333	10.5407		6.45455	9.90303
4.1	15.3		10.497	8.10774
16.0364	11.1667		8.34074	5.61212
8.53333	15.1333		7.3697	5.06061
11.6926	9.81616		14	9.26465
zscore
tactile			vision
deaf	hearing		deaf	hearing
1.66483	0.72351		2.21189	-0.752747
-0.0695608	1.1149		-0.363252	-0.504059
-0.144037	-1.59142		-0.892771	0.892508
0.726353	0.590064		-1.13006	0.179148
-0.125316	0.790634		0.278269	2.44192
-1.11561	-0.956208		-0.665899	-0.126631
-1.63955	0.665679		0.240231	-0.378628
1.16072	-0.742901		-0.243099	-0.728927
-0.599493	0.608882		-0.460763	-0.806341
0.14167	-1.20313		1.02545	-0.216239
deaf: vision/tactile			hearing: vision/tactile
1.3286			-1.04041
5.22208			-0.452113
6.19821			-0.560824
-1.5558			0.303608
-2.22053			3.08855
0.596891			0.132431
-0.146522			-0.568784
-0.209438			0.98119
0.768588			-1.3243
7.23834			0.179729

## Sheet: baseline PSE
tactile			vision
deaf	hearing		deaf	hearing
3.21818	-11.4491		-4.7619	3.46032
-0.783224	1.09663		-1.52381	4.85671
-2.5345	-2.94897		-5.83704	-8.4537
-10.7591	2.55979		-2.3812	1.77342
-6.58333	4.53333		9.11111	-3.33333
-4.37815	-2.05592		3.91111	-2.29841
3.90342	-2.63576		7.35556	-0.528388
-0.362956	0.0836835		3.46144	-7.19359
1.14448	4.13072		-6.50794	-5.13793
1.36742	-10.6635		1.79715	-10.5359
